# Supplementary material for: Mammary carcinoma behavior is programmed in the precancer stem cell
Source: Breast Cancer Res. 2008 Jun 3;10(3):R50. doi: 10.1186/bcr2104 (PMC2481504; doi:10.1186/bcr2104)
Supplement: Additional file 2 — An Excel file showing a microsatellite analysis of MINO and matched tumor. Listed are all microsatellite PCR nucleotide length results. Open cells indicate failed or unreadable reactions. [file bcr2104-S2.xls]

## Sheet: FVB instability
Marker ID MIT	d1-102		d1-185		d1-221		d1-231		d1-24		d1-303		d1-36		d1-49		d10-14		d10-188
Position/repeat type	73cm	TGx15	58.7cm	ACX32	102cm	GTx14	12cm	GTX15+GTx12	41cm	GTx33	34.8	CAx15	92.3	CAx10	54.5	ACx20	65cm	ACx21	4cm	GTx29
fvb control	123	123			122	122	222	222	203	203	120	120	187	187	120	120	192	192	139	139
A584 lineA MINO	123	123	148	148	122	122	222	222	203	203	120	120	187	187	120	120	192	192
A584 lineA TU	123	123	148	148	122	122	222	222	203	203			187	187	120	120	192	192	139	139
A577 lineB MINO	123	123	148	148	122	122	222	222	203	203	120	120	187	187	120	120	192	194	139	139
A577 lineB TU	123	123	148	148	122	122	222	222	203	203	120	120	187	187	120	120
A586 lineD MINO	123	123	148	148	122	122	222	222	203	205	120	120	187	187	120	120			139	139
A586 lineD TU	123	123	148	148	122	122	222	222	203	203	120	120	187	187	120	120			139	139
A588 line4 MINO	113	123					222	222	203	203					120	120			139	139
A588 line4 TU	113	123	148	148	122	122	222	222	203	203					120	120	192	192	139	139
A581 line11 MINO	123	123	148	148	122	122	222	222	203	203	120	120	187	187	120	120			139	139
A581 line11 TU	123	123	148	148	122	122	222	222	203	203	120	120	187	187	120	120	192	192	139	139
Marker ID MIT	d10-198	d9-1006	d10-42		d11-124		d11-219		d11-236		d11-260		d11-61		d11-71		d12-109		d12-156
Position/repeat type		GTx20	44cm	gtx22	57.8cm	gtx16	43cm	GTX18	20cm	gtx21	34.5cm	ACx18	70cm	gtx26	1.1cm	acx25+ctX17	19cm	gtx18	34cm	gtx26
fvb control	125	125	194	194	122	122	134	134			104	104	146	146	245	245	130	130	192	192
A584 lineA MINO	125	125			122	122	134	134					146	146	245	245	130	130	192	192
A584 lineA TU	125	125	194	194	122	122	134	134			104	104	146	146	245	245	130	130	192	192
A577 lineB MINO	125	125	194	194	122	122	134	134			104	104	146	148			130	130	192	192
A577 lineB TU	125	125	194	194	122	122	134	134			104	104	146	148			130	130	192	192
A586 lineD MINO			194	194	122	122	134	134			104	104	146	146	245	245	130	132	192	192
A586 lineD TU			194	194	122	122	134	134			104	104	146	146			130	132	192	192
A588 line4 MINO	125	125	194	194	122	122	134	134			104	104					130	132	192	192
A588 line4 TU	125	125			122	122	134	134									130	132	192	192
A581 line11 MINO	125	125	194	194	122	122	134	134			104	104	146	150	245	245	130	130	192	192
A581 line11 TU	125	125	194	194	122	122	134	134			104	104	146	150			130	130	192	192
Marker ID MIT	d12-182		d12-nds2		d13-139		d13-16		d13-191		d13-204		d13-213		d14-141		d14-165		d14-170
Position	2cm	gtx16	59cm		32cm		10cm		45cm		72cm		59cm		15cm		52cm		63cm
fvb control	131	131	174	174	146	146	177	177	126	126	270	270	163	163	129	129	136	136	141	141
A584 lineA MINO	131	131			146	146	177	177	126	126	270	270	163	163					141	141
A584 lineA TU	131	131	174	174	146	146	177	177	126	126	270	270	163	163	129	129	136	136	141	141
A577 lineB MINO	131	131	174	174	146	146	177	177	126	126	270	270	163	163	129	129	136	136	141	141
A577 lineB TU	131	131			146	146	177	177	126	126	270	270	163	163	129	129			141	141
A586 lineD MINO	131	135	174	174	146	146	177	177	126	126	270	270	163	163	129	129	126	126	141	143
A586 lineD TU	131	135	174	174	146	146	177	177	126	126	270	270	163	163	129	129			141	143
A588 line4 MINO	131	149	172	174	146	146	177	177	126	126	270	270	163	163	129	129
A588 line4 TU	131	149	172	174	146	146	177	177	126	126	270	270	163	163	129	129
A581 line11 MINO	131	131			146	146	177	177	126	126	270	270	163	163					141	141
A581 line11 TU	131	131	174	174	146	146	177	177	126	126	270	270	163	163	129	129			141	141
Marker ID MIT	d14-193		d14-75		d15-175		d15-183		d15-193		d16-118		d16-131		d16-139		d16-4		d16-71
Position	40cm		54cm		9.9cm		23cm		57cm		D7mit1002		4.3cm		43.1cm		27.3cm		70.65cm
fvb control	130	130	193	193	161	161	126	126	129	129	124	124	175	175	158	158	150	150	163	163
A584 lineA MINO	130	130			161	161	126	126	129	129	124	124	175	175	158	158	150	150	163	163
A584 lineA TU	130	130	193	193	161	161	126	126	129	129	124	124	175	175	158	158	150	150	163	163
A577 lineB MINO	130	130	193	193	161	161	126	126	129	129	124	124	175	175	158	158	150	150	163	163
A577 lineB TU	130	130			161	161	126	126	129	129	124	124			158	158	150	150	163	163
A586 lineD MINO					99	161	126	126	129	129	124	124	175	177	158	158	150	150
A586 lineD TU					99	161	126	126	129	129			175	177	158	158	150	150
A588 line4 MINO					99	161	126	126	129	129	124	124	175	179	158	158	150	150
A588 line4 TU					103	161	126	126	129	129	124	124			158	158
A581 line11 MINO			193	193	161	161	126	126	129	129	124	124	167	175	158	158	150	150
A581 line11 TU			193	193	161	161	126	126	129	129	124	124	167	175	158	158	150	150
Marker ID MIT	d17-123		d17-164		d17-93		d18-142		d18-149		d18-19		d18-34		d18-4		d19-71		d19-78
Position	56.7cm		4.1cm		44.5		47cm		24cm		2.0cm		12cm		57cm		54cm		5cm
fvb control	144	144	122	122	170	170	117	117	117	117	157	157	137	137	204	204	152	152	137	137
A584 lineA MINO	144	144					117	117	117	117			137	137			152	152	137	137
A584 lineA TU	144	144			170	170	117	117	117	117	157	157	137	137	204	204	152	152	137	137
A577 lineB MINO	144	144			170	170	117	117	117	117	157	157	137	137	204	204			137	137
A577 lineB TU	144	144			170	172	117	117	117	117	157	157	137	137					137	137
A586 lineD MINO	144	144	122	122	170	170	117	117	117	117	157	157	137	137	204	204	152	152
A586 lineD TU	144	144	122	122	170	170	117	117	117	117	157	157	137	137
A588 line4 MINO	144	144	122	122	170	170	117	117	117	117	157	157	137	137	204	204			137	137
A588 line4 TU	144	144	122	122					117	117			137	137	204	204			137	137
A581 line11 MINO	144	144			170	170	117	117	117	117	157	159	137	137			152	152	137	137
A581 line11 TU	144	144	122	122	170	170	117	117	117	117	157	159	137	137					137	137
Marker ID MIT	d19-86		d19-90		d2-149		d2-263		d2-274		d2-277		d2-343		d3-147		d3-151		d3-19
Position	20cm		41cm		7cm		92cm		52.5cm		69cm		84.2cm		79.4cm		18.5cm		87.6cm
fvb control	115	115	135	135	200	200	138	138	138	138	216	216	143	143	134	134	151	151	169	169
A584 lineA MINO	115	115			200	200	138	138	138	138			143	143	134	134	151	151	169	169
A584 lineA TU	115	115	135	135	200	200	138	138	138	138	216	216	143	143	134	134	151	151	169	169
A577 lineB MINO	115	115			200	200	138	138	138	138	216	216	143	143	134	134	151	151	169	169
A577 lineB TU	115	115			200	200	138	138	138	138			143	143	134	134	151	151
A586 lineD MINO	115	115			176	176	138	138	138	138	216	216	143	143	134	134	151	151
A586 lineD TU	115	115			176	176	138	138			216	216	143	143	134	134	151	151
A588 line4 MINO	115	115			178	178	138	138			216	216					151	151
A588 line4 TU	115	115			200	200	138	138	138	138	216	216			134	134	151	151	169	169
A581 line11 MINO	115	115			178	200	138	138	138	138			143	143	134	134	151	151
A581 line11 TU	115	115			200	200	138	138	138	138	216	216	143	143	134	134	151	151	169	169
Marker ID MIT	d3-203		d3-217		d3-22		d3-57		d3-84		d4-1		d4-166		d4-178		d4-37		d4-94
Position	11.2cm		d1mit1000		33.7cm		55cm		71.8cm		6.3cm		44.5cm		35.5cm		56.5cm		10.6cm
fvb control	149	149	130	130	223	223	158	158	165	165	121	121	202	202	170	170	227	227	147	147
A584 lineA MINO	149	149	130	130	223	223			165	165	121	121	202	202			227	227	147	147
A584 lineA TU	149	149	130	130	223	223			165	165									147	147
A577 lineB MINO	149	149			223	223			165	165	121	121	202	202			227	227	147	147
A577 lineB TU	149	149	130	130	223	223			165	165	121	121	202	202			227	227	147	147
A586 lineD MINO	149	149	130	130	223	223	158	158	165	165	121	121	202	202	176	176	227	227	143	147
A586 lineD TU					223	223	158	158			121	121			176	176
A588 line4 MINO					223	223	158	160							170	170
A588 line4 TU	149	149			223	223	158	160	165	165					170	170
A581 line11 MINO	149	149			223	223			165	165	121	121	202	204			227	227	147	147
A581 line11 TU	149	149			223	223	158	158	165	165	121	121	202	204	170	170	227	227	147	147
Marker ID MIT	d5-113		d5-221		d5-239		d5-267		d5-66		d5-95		d6-105		d6-111		d6-123		d6-138
Position	42cm		78cm		58cm		24cm		17cm		68cm		45.5cm		63.7		29cm		0.68cm
fvb control	106	106	151	151	131	131	162	162	217	217	118	118	214	214	152	152	109	109	133	133
A584 lineA MINO	106	106	151	151	131	131	162	162	217	217	118	122			152	152	109	109	133	133
A584 lineA TU	106	106	151	151	131	131	162	162	217	217	118	122			152	160	109	109	133	133
A577 lineB MINO	106	106	151	151	131	131	162	162	217	217	118	118			152	152			127	133
A577 lineB TU	106	106	151	151	131	131	162	162	217	217	118	118			152	152	109	109	127	133
A586 lineD MINO							162	162
A586 lineD TU							162	162					214	214
A588 line4 MINO							162	162					214	214
A588 line4 TU	100	106	151	151	131	131	162	162			118	118	214	214	152	152			133	133
A581 line11 MINO	100	106			131	131	162	162							152	152	109	109	133	133
A581 line11 TU	100	106			131	131					118	118	214	214	152	152	109	109	133	133
Marker ID MIT	d7-165		d7-176		d7-246		d7-250		d7-253		d7-76		d8-120		d8-141		d8-183		d8-205
Position	64cm		27cm		15cm		37cm		52.8cm		3.4cm		61cm		6cm		47cm		30cm
fvb control	127	127	150	150	137	137	128	128	88	88	206	206	120	120	237	237	158	158	138	138
A584 lineA MINO	127	127	150	150	137	137	128	130	88	88	206	206	120	120	237	237	158	158	138	138
A584 lineA TU	127	127	150	150			128	130	88	88	206	206	120	120	237	237	158	158	138	138
A577 lineB MINO	127	127	150	150	137	137	128	128	88	88	206	206	120	122	237	237	158	158	138	138
A577 lineB TU	127	127			137	137	128	128	88	88	206	206	120	122	237	237	158	158	138	138
A586 lineD MINO	127	127			137	137	128	128	88	88	206	206	120	122			158	158	138	138
A586 lineD TU	127	139			137	137	128	128	88	88	206	206					158	158	138	138
A588 line4 MINO													120	120	237	237	158	158	138	138
A588 line4 TU													120	120	237	237	158	158	138	138
A581 line11 MINO	127	127			137	137	128	128	88	88	206	206	120	120	237	237	158	158	138	140
A581 line11 TU	127	127			137	137	128	128	88	88	206	206	120	120	237	237	158	158	138	140
Marker ID MIT	d8-64		d8-93		d9-107		d9-182		d9-215		d9-90
Position	16cm		72cm		40cm		55cm		63cm		9cm
fvb control	162	162	169	169	128	128	120	120	123	123	143	143
A584 lineA MINO			169	169	128	128					143	143
A584 lineA TU	162	162	169	169	128	128	120	120	123	123	143	145
A577 lineB MINO	162	162	169	171	128	128
A577 lineB TU			169	171			112	118
A586 lineD MINO	162	162	169	169	128	128	120	120	123	123	143	145
A586 lineD TU	162	166
A588 line4 MINO	162	162	169	169
A588 line4 TU	162	162	169	169	128	128
A581 line11 MINO			169	169	128	128	120	120			143	143
A581 line11 TU	162	162	169	169	128	128	118	120			143	143
